# Supplementary material for: The Intellectual Profile of Adults with Specific Learning Disabilities
Source: J Intell. 2023 Dec 9;11(12):223. doi: 10.3390/jintelligence11120223 (PMC10744172; doi:10.3390/jintelligence11120223)
Supplement: Supplementary file 1 [file jintelligence-11-00223-s001.zip]

Archive with 1 entries (1 files):
- jintelligence-2630086-supplementary.pdf
